# Supplementary material for: Oxidative stress accelerates repeat sequence instability and base substitutions promoting gastrointestinal driver mutations in MSH2 deficient mice
Source: Genes Environ. 2025 Oct 23;47:19. doi: 10.1186/s41021-025-00342-y (PMC12548293; doi:10.1186/s41021-025-00342-y)
Supplement: Supplementary file 5 — Additional file 5: Supplemental Code. [file 41021_2025_342_MOESM5_ESM.zip]

Archive with 10 entries (9 files):
- Supplemental_Code/
- __MACOSX/._Supplemental_Code
- Supplemental_Code/02_octopus_pipeline.sh
- __MACOSX/Supplemental_Code/._02_octopus_pipeline.sh
- Supplemental_Code/01_mutect2_pipeline.sh
- __MACOSX/Supplemental_Code/._01_mutect2_pipeline.sh
- Supplemental_Code/03_postprocess_vcf.sh
- __MACOSX/Supplemental_Code/._03_postprocess_vcf.sh
- Supplemental_Code/README.txt
- __MACOSX/Supplemental_Code/._README.txt
