# Supplementary material for: Oxidative stress accelerates repeat sequence instability and base substitutions promoting gastrointestinal driver mutations in MSH2 deficient mice
Source: Genes Environ. 2025 Oct 23;47:19. doi: 10.1186/s41021-025-00342-y (PMC12548293; doi:10.1186/s41021-025-00342-y)
Supplement: Supplementary file 5 — Additional file 5: Supplemental Code. [file 41021_2025_342_MOESM5_ESM.zip › Supplemental_Code/02_octopus_pipeline.sh]

#!/bin/bash
# 02_octopus_pipeline.sh
# Somatic mutation calling using Octopus in tumor-normal mode

REFERENCE="reference.fa"
TUMOR_BAM="tumor.bam"
NORMAL_BAM="normal.bam"
OUTPUT_VCF="octopus_somatic.vcf.gz"

octopus \
  -R $REFERENCE \
  -I $TUMOR_BAM -I $NORMAL_BAM \
  -T TUMOR --normal-sample NORMAL \
  -o $OUTPUT_VCF \
  --threads 8
